# Supplementary material for: An Analysis of Precipitation Isotope Distributions across Namibia Using Historical Data
Source: PLoS One. 2016 May 4;11(5):e0154598. doi: 10.1371/journal.pone.0154598 (PMC4856410; doi:10.1371/journal.pone.0154598)
Supplement: S1 Table — (XLSX) [file pone.0154598.s001.xlsx]

## Sheet: Table 1
Object_ID	Region	Location_o	Longitude	Latitude	Type	observed δ18O‰	observed δ2H‰	d-excess (‰)	cokriging δ18O‰	GFI δ18O‰	cokriging δ2H‰	GFI δ2H‰	NEAR_DIST	Altitude (m)	Aridity Index (AI)	Annual PET	annual ppt	PPT_PET	ELxCoast	Relative H	Temp_mean	Temp_Range
2420	Namibia	Ruacana	14.3936	-17.4419	Precipitation	-6	-40.9	7.2	-3.9	-4.6	-25.4	-25	261842	1144	2090	1803	378	-1425	299546937	48	22.1	14.5
3000	Namibia	Gobabeb	15.0333	-23.55	Precipitation	0.9	-3.2	-10.4	3.9	-4.6	20.7	-27.5	53769.3	396	111	1793	20	-1773	21292656	52	20.9	16
2488	Namibia	RWS Office - Oshakati	15.7008	-17.7961	Precipitation	-5.6	-30	15	-5.2	-3.2	-29.9	-12.5	359230	1101	2488	1925	480	-1445	395512601	43	22.5	16.3
2486	Namibia	Oshakati B&B	15.7135	-17.7942	Precipitation	-2.2	-3.5	14.1	-4.9	-3.2	-27.8	-12.5	360516	1100	2490	1923	480	-1443	396567788	43	22.5	16.3
2425	Namibia	Ondangwa airport	15.9441	-17.8856	Precipitation	-6.9	-45.1	9.8	-5.8	-3.2	-34.4	-12.5	377818	1101	2466	1922	474	-1448	415977363	43	22.5	16.4
969	Namibia	Tsams- Wes	15.953	-24.236	Precipitation	0.3	9	6.6	1.3	-4.1	11.1	-20.4	133885	1085	758	1583	120	-1463	145264778	31	17.4	15.1
2416	Namibia	Ondangwa	15.98	-17.9182	Precipitation	-4.9	-32.5	6.4	-4.8	-3.2	-27.3	-12.5	379731	1098	2440	1922	469	-1453	416944240	42	22.5	16.3
961	Namibia	Weltevrede	15.981	-24.178	Precipitation	3.9	25	-6.2	1.7	-4.1	14.3	-20.4	139416	1089	773	1604	125	-1479	151824073	30	17.5	15.3
1196	Namibia	Hauchabfontein	16.076	-24.517	Precipitation	0	12	12	1.4	-4.5	12.9	-23.4	134309	1049	719	1542	111	-1431	140889910	29	17.1	14.5
2471	Namibia	Lindenhof	16.1031	-20.0904	Precipitation	1.8	18.5	3.9	-4.1	-4.1	-24.7	-19.2	281011	1322	2044	1912	391	-1521	371496329	42	21.2	17.3
960	Namibia	Zais	16.154	-24.027	Precipitation	4.3	23	-11.4	0.8	-4.7	9.8	-25	162889	1159	947	1636	152	-1484	188787836	29	17.8	15.8
2405	Namibia	Kunene-Lindenhof	16.1721	-20.1501	Precipitation	-5.8	-39.9	6.5	-3.9	-3.9	-23.9	-17.3	283728	1194	1969	1940	382	-1558	338770782	42	21.7	17.3
952	Namibia	Naukluft Camp Ground	16.24	-24.266	Precipitation	-1.9	-2.2	12.7	0	-5.4	4.8	-29.8	159037	1562	1246	1516	189	-1327	248415415	28	15.4	15.4
1960	Namibia		17	-19	Precipitation	-9.6	-59.1	17.3	-5.5	-3.3	-33.9	-12.9	421751	1142	2545	1921	489	-1432	481639488	44	22.6	16.2
1	Namibia	WINDHOEK	17.1525	-22.9481	Precipitation	-2.9	-12.6	10.4	-4	-4.9	-22.9	-25.2	267818	1683	1962	1738	341	-1397	450737231	31	18.7	16.6
2419	Namibia	Okongo	17.2202	-17.576	Precipitation	-4.7	-31.8	5.9	-5.8	-3.3	-38.1	-13.5	514507	1154	2987	1945	581	-1364	593740579	45	22.8	16.4
1726	Namibia	M 538 WILDERNESS	17.4793	-23.7301	Precipitation	-6.9	-45.2	10	-5.4	-3.7	-33.2	-15.9	298297	1268	1283	1815	233	-1582	378241222	34	19.8	17.2
2413	Namibia	Tsumeb	17.7108	-19.248	Precipitation	-3.3	-24.1	2.1	-5.8	-3.8	-37.7	-17.2	473427	1330	3064	1795	550	-1245	629658094	46	21.9	14.6
94	Namibia	WILDERNESS	17.7989	-23.7231	Precpitation	-6.9	-45.5	9.8	-6	-3.8	-38.5	-16.6	328630	1283	1250	1831	229	-1602	421631776	36	19.8	17.5
1722	Namibia	M 117 JUDÃ„A	17.9974	-23.814	Precipitation	-5.7	-32.4	13.5	-5.8	-3.9	-38.5	-17.8	344066	1281	1251	1838	230	-1608	440748970	36	19.7	17.8
2456	Namibia	Stampriet-Hardap	18.1084	-25.0726	Precipitation	-6.3	-49.1	1	-5.9	-3.7	-40.2	-16.2	325925	1169	1618	1792	290	-1502	381006141	36	19.7	17
110	Namibia	Grootfontein precipitation (1970-1973)	18.1134	-19.5671	Precipitation	-5.8	-33.4	13	-4.7	-4.4	-28.6	-21.3	488978	1437	3199	1694	542	-1152	702661136	45	20.6	13.9
2453	Namibia	Stampriet-Hardap	18.2156	-24.0018	Precipitation	-6.6	-50.4	2.2	-6.2	-3.9	-42.5	-17.9	358896	1209	1241	1860	231	-1629	433905393	38	19.9	18.1
2411	Namibia	Hardap-22837	18.2537	-24.8207	Precipitation	-7.1	-52.4	4.4	-5.9	-3.8	-40.1	-17.1	342224	1206	1398	1831	257	-1574	412721697	37	20	17.5
1713	Namibia	M 104 GOMNAB	18.2765	-23.6874	Precipitation	-5.5	-30.7	12.9	-6.3	-4	-44.1	-18.9	375563	1278	1294	1838	238	-1600	479969305	38	19.7	17.9
2455	Namibia	Stampriet-Hardap	18.2925	-23.5289	Precipitation	-6.4	-49.1	1.7	-6.2	-4.1	-41.9	-19.3	383382	1299	1326	1832	243	-1589	498013053	39	19.7	17.8
2408	Namibia	Marientai-Sponholz	18.3773	-24.3742	Precipitation	-3.4	-17.5	9.5	-6	-3.9	-41.5	-17.7	362799	1184	1286	1865	240	-1625	429554485	39	20	18.2
2406	Namibia	Hardap-39840	18.3898	-23.6473	Precipitation	-6.5	-48.6	3.6	-5.6	-4.1	-37.6	-19.7	387941	1276	1315	1839	242	-1597	495012533	39	19.7	17.9
2403	Namibia	Hardap-40963	18.5033	-24.0906	Precipitation	-5.5	-45.3	-1.6	-5.8	-4.1	-40.5	-19.3	383507	1214	1350	1859	250	-1609	465577805	40	19.7	18.3
2454	Namibia	Stampriet-Hardap	18.5633	-24.5498	Precipitation	-5.6	-44.1	0.6	-5.6	-3.8	-40	-17.4	377358	1164	1259	1866	235	-1631	439244874	39	20.2	18
1729	Namibia	R 141 KLEINHÃœTTE	18.6346	-24.6169	Precipitation	-6.6	-42.1	10.7	-5.5	-3.8	-40.2	-17.4	383289	1135	1256	1862	234	-1628	435032456	40	20.2	18
1707	Namibia	L 727 CHRISTIANA	18.9831	-23.2509	Precipitation	-4.4	-19.8	15.1	-5.3	-4.3	-36.2	-20.7	456815	1328	1570	1821	286	-1535	606649851	42	19.4	17.8
2344	Namibia	Terra Rouge	19.4092	-25.311	Precipitation	-4.7	-41	-3.2	-4.6	-3.8	-36	-17.1	447376	1049	1105	1864	205	-1659	469297501	42	20	18.3
2345	Namibia	Terra Rouge	19.4092	-25.311	Precipitation	-4.8	-40.8	-2.5	-4.6	-3.8	-36	-17.1	447376	1049	1105	1864	205	-1659	469297501	42	20	18.3
2335	Namibia	Terra Rouge	19.4094	-25.3113	Precipitation	-2.7	-19.2	2.3	-4.6	-3.8	-36	-17.1	447384	1049	1105	1864	205	-1659	469305880	42	20	18.3
2431	Namibia	Caprivi-200248	23.3676	-17.8156	Precipitation	-6.3	-49	1.5	-5.1	-4	-42.2	-19.1	1.06057e+06	969	3220	1863	600	-1263	102769342	65	21.8	16
2435	Namibia	Caprivi-41002	23.4968	-17.949	Precipitation	-3.8	-36.9	-6.2	-5.8	-4	-46.1	-18.9	1.06546e+06	959	3135	1866	586	-1280	102177416	65	21.8	16
2470	Namibia	Caprivi	23.7783	-17.7755	Precipitation	-8.1	-58.5	6.6	-7.7	-4.1	-56.2	-19.7	1.10084e+06	966	3322	1866	620	-1246	106340793	65	21.6	16.2
2430	Namibia	Caprivi-200254	23.7854	-18.2174	Precipitation	-7.9	-57.7	5.3	-7.7	-3.9	-56.7	-18.2	1.07871e+06	946	2973	1870	556	-1314	102045957	65	21.9	16
2427	Namibia	Sibinda cutline	23.8401	-17.8877	Precipitation	-7.9	-56.8	6.5	-7.9	-4	-57.8	-18.5	1.10067e+06	948	3237	1869	605	-1264	104343286	65	21.7	16.2
142	South Africa	CAPE TOWN UNIVERSITY (Harris et al. 2010)	18.4611	-33.9583	Precipitation	-2.7	-7.2	14.2
700	South Africa	TWAKTUIN	18.8255	-32.3216	Precipitation	-1.9	-6.7	8.3
737	South Africa	WOLKOP	19.0557	-32.6387	Precipitation	-3.6	-15.1	13.9
717	South Africa	UITKYYK	19.1015	-32.4041	Precipitation	-4.4	-22	13.1
604	Botswana	LOBATSE	25.68	-25.21	Precipitation	-3	-13	11
